# Supplementary material for: A Facile One-Pot Preparation and Catalytic Application of Tunable Silica-Coated Aqueous Gold Nanoparticles
Source: Molecules. 2025 Mar 18;30(6):1355. doi: 10.3390/molecules30061355 (PMC11946824; doi:10.3390/molecules30061355)
Supplement: Supplementary file 1 [file molecules-30-01355-s001.zip]

Archive with 1 entries (1 files):
- molecules-3525014-supplementary.pdf
